# Supplementary material for: Bis(1,2,3,4-tetra­hydro­quinolin-6-yl)methane
Source: Acta Crystallogr Sect E Struct Rep Online. 2008 Aug 13;64(Pt 9):o1747. doi: 10.1107/S1600536808025464 (PMC2960691; doi:10.1107/S1600536808025464)
Supplement: Supplementary file 2 [file e-64-o1747-Isup2.hkl]

# 
# h,k,l, Fc-squared, Fo-squared, sigma(Fo-squared) and status flag 
# 
data_I
_shelx_title ' 1 in Fdd2' 
_shelx_refln_list_code          4 
_shelx_F_calc_maximum      265.00 
_exptl_crystal_F_000      1200.00 
_reflns_d_resolution_high  0.8119 
 
loop_ 
 _symmetry_equiv_pos_as_xyz 
 'x, y, z' 
 '-x, -y, z' 
 'x+1/4, -y+1/4, z+1/4' 
 '-x+1/4, y+1/4, z+1/4' 
 'x, y+1/2, z+1/2' 
 '-x, -y+1/2, z+1/2' 
 'x+1/4, -y+3/4, z+3/4' 
 '-x+1/4, y+3/4, z+3/4' 
 'x+1/2, y, z+1/2' 
 '-x+1/2, -y, z+1/2' 
 'x+3/4, -y+1/4, z+3/4' 
 '-x+3/4, y+1/4, z+3/4' 
 'x+1/2, y+1/2, z' 
 '-x+1/2, -y+1/2, z' 
 'x+3/4, -y+3/4, z+1/4' 
 '-x+3/4, y+3/4, z+1/4' 
 
_cell_length_a    17.5146 
_cell_length_b    29.6595 
_cell_length_c     5.7678 
_cell_angle_alpha  90.000 
_cell_angle_beta   90.000 
_cell_angle_gamma  90.000 
 
_shelx_F_squared_multiplier     1.000 
 
loop_ 
 _refln_index_h 
 _refln_index_k 
 _refln_index_l 
 _refln_F_squared_calc 
 _refln_F_squared_meas 
 _refln_F_squared_sigma 
 _refln_observed_status 
   4   0   0     6276.94     5417.67     45.79 o 
   8   0   0      842.14     1429.12     32.29 o 
  12   0   0     3437.27     3112.41     59.29 o 
  16   0   0      401.12      355.15     24.36 o 
  20   0   0        0.16       -0.88      7.92 o 
   2   2   0    10251.53    10237.04    141.01 o 
   4   2   0      331.78      323.69      9.70 o 
   6   2   0      731.09      554.60    108.01 o 
   8   2   0       11.49        3.69      7.63 o 
  10   2   0      943.43      476.14    586.88 o 
  12   2   0      647.22      654.71     44.03 o 
  14   2   0       25.20       25.99      5.85 o 
  16   2   0        1.94        0.23      3.28 o 
  18   2   0        5.25        7.14      3.32 o 
  20   2   0      269.75      275.90     26.12 o 
   0   4   0    16433.08    16329.20    728.21 o 
   2   4   0    21130.89    20050.43    496.63 o 
   4   4   0    32465.47    30060.63    469.96 o 
   6   4   0      367.33      393.39     12.07 o 
   8   4   0      428.29      302.23     10.19 o 
  10   4   0      390.14      486.92     21.59 o 
  12   4   0     2592.76     3030.81     99.62 o 
  14   4   0      965.11      935.69     50.72 o 
  16   4   0        2.61        4.55      3.14 o 
  18   4   0        4.65        6.37      4.12 o 
  20   4   0      337.39      411.80     31.99 o 
   2   6   0    70224.48    58419.18   3905.06 o 
   4   6   0     5628.47     6037.23    160.12 o 
   6   6   0      426.70      405.06     14.06 o 
   8   6   0        3.77        5.69      1.68 o 
  10   6   0      181.34      178.58      6.63 o 
  12   6   0     1769.11     1945.39     55.12 o 
  14   6   0     3671.02     3670.27    141.20 o 
  16   6   0       14.55       14.70      4.66 o 
  18   6   0       13.42       10.93      4.70 o 
  20   6   0       98.48       82.77     16.44 o 
   0   8   0     6898.28     7705.80    273.41 o 
   2   8   0    12655.34    13814.81    467.17 o 
   4   8   0      234.59      270.09      8.80 o 
   6   8   0       46.66       36.62      2.48 o 
   8   8   0       33.62       44.63      4.55 o 
  10   8   0     2090.71     2362.77     66.22 o 
  12   8   0     1160.18     1104.72     21.84 o 
  14   8   0     2604.87     2680.33     86.00 o 
  16   8   0     1556.70     1573.34     43.90 o 
  18   8   0        4.16        2.87      3.84 o 
  20   8   0       14.26       14.68      8.51 o 
   2  10   0     7700.12     7357.52    249.37 o 
   4  10   0       87.67       75.78      3.88 o 
   6  10   0     1065.66      936.28     33.58 o 
   8  10   0       96.79       81.96      4.45 o 
  10  10   0       82.51       58.33      4.34 o 
  12  10   0      333.96      332.16     14.76 o 
  14  10   0     2988.58     3233.18    127.33 o 
  16  10   0      585.97      616.79     23.63 o 
  18  10   0        0.05        3.79      4.93 o 
  20  10   0       77.03       63.71     13.94 o 
   0  12   0       75.37      101.63      6.38 o 
   2  12   0     2647.44     3316.71    127.14 o 
   4  12   0     7574.79     8813.70    322.82 o 
   6  12   0     1449.03     1331.43     40.97 o 
   8  12   0     1557.94     1541.51     58.88 o 
  10  12   0      951.39      857.29     35.33 o 
  12  12   0     4039.79     4101.35    126.65 o 
  14  12   0      443.67      460.13     15.97 o 
  16  12   0       52.93       66.74     10.27 o 
  18  12   0       47.28       57.80     16.29 o 
  20  12   0        7.18        8.25      6.62 o 
   2  14   0     2239.28     3283.99     97.17 o 
   4  14   0     1769.82     2647.04     60.28 o 
   6  14   0      802.31      989.28     44.06 o 
   8  14   0       10.73        3.99      2.33 o 
  10  14   0      612.94      670.41     31.60 o 
  12  14   0    10306.84    10986.38    489.85 o 
  14  14   0       94.69       96.29      9.14 o 
  16  14   0       35.74       39.38      7.60 o 
  18  14   0        0.83        6.75      7.63 o 
   0  16   0    13907.99    14237.91    671.24 o 
   2  16   0     1033.02      998.43     37.21 o 
   4  16   0      178.86      208.35      6.78 o 
   6  16   0       17.81       28.99      3.88 o 
   8  16   0     1722.87     2037.25    104.89 o 
  10  16   0      959.40      947.80     32.92 o 
  12  16   0     2172.09     2362.86    111.93 o 
  14  16   0      170.46      179.68     18.24 o 
  16  16   0      148.50      132.53     28.91 o 
  18  16   0      137.49       88.92     20.11 o 
   2  18   0     1228.69     1470.92     47.15 o 
   4  18   0       17.66       21.39      3.27 o 
   6  18   0      567.47      666.66     29.63 o 
   8  18   0     3517.48     3634.68     83.63 o 
  10  18   0       52.57       44.32      5.67 o 
  12  18   0       57.70       54.94      5.92 o 
  14  18   0       17.89       16.35      5.20 o 
  16  18   0       10.55       15.82      5.63 o 
  18  18   0      113.88       84.01     13.50 o 
   0  20   0     7946.23     9022.64    498.81 o 
   2  20   0     1590.19     1564.31    117.30 o 
   4  20   0       77.50       62.10     19.99 o 
   6  20   0      176.24      154.73      7.74 o 
   8  20   0      630.68      581.24     15.08 o 
  10  20   0      847.97      861.05     35.09 o 
  12  20   0        2.90        3.99      2.98 o 
  14  20   0        5.94        5.65      3.45 o 
  16  20   0        7.50        4.84      5.60 o 
  18  20   0      281.23      284.66     20.64 o 
   2  22   0      207.59      162.47      7.38 o 
   4  22   0       71.79       56.68      5.44 o 
   6  22   0       13.78       27.15      4.46 o 
   8  22   0       46.00       54.16      8.35 o 
  10  22   0      541.65      450.52     14.62 o 
  12  22   0      823.86      791.43     48.89 o 
  14  22   0        0.88        5.07      3.58 o 
  16  22   0      169.44      183.94     18.64 o 
   0  24   0      161.81      147.53     10.22 o 
   2  24   0       96.42      113.22      6.86 o 
   4  24   0       97.35       91.75      6.97 o 
   6  24   0      603.48      476.41     22.24 o 
   8  24   0       21.26       24.40      4.79 o 
  10  24   0       23.54       31.03      5.61 o 
  12  24   0       67.17       55.35      7.19 o 
  14  24   0      123.96      173.81     17.96 o 
  16  24   0       32.24       27.11      8.80 o 
   2  26   0      154.79      129.47     10.58 o 
   4  26   0      448.92      384.21     16.01 o 
   6  26   0      802.75      643.57     43.16 o 
   8  26   0      452.98      368.48     13.67 o 
  10  26   0      297.31      300.19     12.97 o 
  12  26   0       15.63       12.22      4.24 o 
  14  26   0      226.71      291.24     16.53 o 
   0  28   0      180.09      167.89     19.37 o 
   2  28   0       52.31       53.72      9.75 o 
   4  28   0        4.04        4.79      3.57 o 
   6  28   0        8.07        7.70      5.53 o 
   8  28   0       36.59       42.57      6.37 o 
  10  28   0       57.52       68.02      7.98 o 
  12  28   0       10.76        5.62      4.39 o 
   2  30   0      135.55      136.61     14.51 o 
   4  30   0     1313.84     1220.21     36.63 o 
   6  30   0      355.00      333.93     22.12 o 
   8  30   0       24.89       24.37      5.45 o 
  10  30   0       20.13       27.94      5.85 o 
  12  30   0      236.69      311.03     28.25 o 
   0  32   0        7.97        4.99      8.51 o 
   2  32   0       83.90       72.72     12.13 o 
   4  32   0       80.18       89.87     13.24 o 
   6  32   0      422.51      369.22     22.63 o 
   8  32   0       12.61       18.85      6.17 o 
  10  32   0       11.98       16.00      5.96 o 
   2  34   0        2.26        0.29      5.98 o 
   4  34   0      361.32      358.42     22.62 o 
   6  34   0      116.35      151.11     20.11 o 
   0  36   0      182.35      203.99     27.59 o 
   2  36   0       51.79       53.53     12.03 o 
   1   1   1     9506.29    10034.04    359.26 o 
   3   1   1    13894.53    13524.38    333.37 o 
   5   1   1     1894.31     2164.51     52.92 o 
   7   1   1     2655.38     2760.60     73.10 o 
   9   1   1     4344.36     5309.97    160.53 o 
  11   1   1      549.06      584.16     15.50 o 
  13   1   1       16.54       25.10      3.07 o 
  15   1   1       40.25       52.77      3.89 o 
  17   1   1     2038.31     2127.45     75.40 o 
  19   1   1      135.46      172.54      9.47 o 
  21   1   1       23.22       20.73      5.97 o 
   1   3   1    55896.51    49000.60   1505.21 o 
   3   3   1    30095.55    27264.11    469.10 o 
   5   3   1     1142.08     1136.51     26.71 o 
   7   3   1     9402.20     9745.30    219.25 o 
   9   3   1        3.75        6.43      1.28 o 
  11   3   1      813.29      883.83     26.32 o 
  13   3   1      221.64      197.39      5.68 o 
  15   3   1      334.64      343.03     14.93 o 
  17   3   1     1083.37     1071.66     40.21 o 
  19   3   1      322.82      300.31     13.45 o 
  21   3   1      187.73      188.16     12.32 o 
   1   5   1     4793.75     5216.71    107.22 o 
   3   5   1    61212.82    53022.94   2312.86 o 
   5   5   1     6269.28     6286.52    135.17 o 
   7   5   1     5966.58     6051.69    105.23 o 
   9   5   1     1606.30     1495.77     32.13 o 
  11   5   1      192.84      215.31      6.58 o 
  13   5   1      242.71      196.75      9.62 o 
  15   5   1      211.20      231.18      8.18 o 
  17   5   1      292.63      282.27     18.52 o 
  19   5   1      400.79      412.13     15.24 o 
  21   5   1      126.52      154.96     13.50 o 
   1   7   1     9599.11    10014.13    209.80 o 
   3   7   1    28752.05    28239.73    655.89 o 
   5   7   1     1492.04     1444.65     38.12 o 
   7   7   1     1879.29     2089.20     47.39 o 
   9   7   1      331.23      292.78      9.54 o 
  11   7   1      202.74      141.19      4.69 o 
  13   7   1      146.12      125.55      5.40 o 
  15   7   1     1458.59     1364.60     48.62 o 
  17   7   1      507.77      483.75     19.60 o 
  19   7   1      121.00      143.96      9.88 o 
   1   9   1     1646.32     1482.91     43.43 o 
   3   9   1     1622.94     1893.34     32.79 o 
   5   9   1     5753.70     6575.15    156.55 o 
   7   9   1     3070.82     3251.20     80.31 o 
   9   9   1      681.86      520.34     21.74 o 
  11   9   1       40.88       25.11      3.86 o 
  13   9   1      831.58      883.56     22.27 o 
  15   9   1     1404.51     1276.37     31.97 o 
  17   9   1       95.90       74.61      7.00 o 
  19   9   1        3.03        2.79      3.35 o 
   1  11   1       41.78       49.51      3.27 o 
   3  11   1     2805.25     3151.60     66.56 o 
   5  11   1    23743.78    25682.96    596.89 o 
   7  11   1     2409.59     2403.14     65.20 o 
   9  11   1       36.30       48.29      2.89 o 
  11  11   1     1675.78     1672.65     51.28 o 
  13  11   1     3011.47     3022.45     96.17 o 
  15  11   1      484.85      475.77     16.58 o 
  17  11   1       47.91       53.47      6.28 o 
  19  11   1       72.47       67.20      7.50 o 
   1  13   1     1885.62     1948.15     39.94 o 
   3  13   1     4422.91     4525.18     97.23 o 
   5  13   1     4653.27     4840.39    100.45 o 
   7  13   1     1531.05     1570.36     40.18 o 
   9  13   1      414.99      435.43     12.38 o 
  11  13   1     1524.10     1504.15     57.66 o 
  13  13   1      179.02      169.24      8.26 o 
  15  13   1     1245.93     1262.32     47.22 o 
  17  13   1       26.30       33.86      5.46 o 
  19  13   1       25.34       22.44      5.77 o 
   1  15   1      839.68     1058.30     35.02 o 
   3  15   1     1175.13     1386.87     39.79 o 
   5  15   1     5038.41     5592.76    133.49 o 
   7  15   1      484.37      479.44      8.10 o 
   9  15   1      507.71      486.66     16.89 o 
  11  15   1     1333.99     1416.04     40.39 o 
  13  15   1       79.02      106.20      7.52 o 
  15  15   1      151.55      181.91      9.47 o 
  17  15   1      598.12      533.17     19.06 o 
  19  15   1      132.14      128.96     11.24 o 
   1  17   1      828.88      918.23     17.71 o 
   3  17   1      962.58     1157.67     26.96 o 
   5  17   1      101.32      114.49      3.89 o 
   7  17   1      389.18      361.93     13.54 o 
   9  17   1     2626.44     2549.76     63.14 o 
  11  17   1     1807.07     1930.81     77.39 o 
  13  17   1       75.69       82.08      6.24 o 
  15  17   1       59.51       52.07      6.27 o 
  17  17   1      334.71      327.19     15.31 o 
   1  19   1      150.02      148.51      8.91 o 
   3  19   1      259.22      214.60     11.34 o 
   5  19   1       36.24       42.06      3.62 o 
   7  19   1      527.27      513.18     10.03 o 
   9  19   1     5256.49     5168.65    143.37 o 
  11  19   1      117.36      125.90      6.59 o 
  13  19   1      124.19      121.73     10.42 o 
  15  19   1      235.05      254.52     10.16 o 
  17  19   1      308.84      334.47     13.51 o 
   1  21   1      562.69      632.61     18.44 o 
   3  21   1      492.86      444.03     11.76 o 
   5  21   1        9.42        8.78      2.28 o 
   7  21   1      482.51      602.22     14.69 o 
   9  21   1      569.95      528.64     14.84 o 
  11  21   1      501.39      500.57     14.03 o 
  13  21   1        3.75        9.40      3.20 o 
  15  21   1       18.54       33.12      5.20 o 
  17  21   1      194.91      246.88     13.65 o 
   1  23   1       59.20       45.86      3.91 o 
   3  23   1     1129.79     1057.87     21.56 o 
   5  23   1      447.09      398.27     10.70 o 
   7  23   1      114.99       98.73      5.86 o 
   9  23   1      490.92      501.87     15.60 o 
  11  23   1      173.86      171.86      8.24 o 
  13  23   1      182.70      197.47      8.55 o 
  15  23   1       33.90       56.00      6.34 o 
   1  25   1      821.25      811.66     16.24 o 
   3  25   1     1232.91     1209.28     20.46 o 
   5  25   1      113.13      111.10      5.94 o 
   7  25   1      681.40      573.21     20.70 o 
   9  25   1       21.66       26.92      4.40 o 
  11  25   1        1.27        1.43      2.77 o 
  13  25   1       82.08       88.98      6.79 o 
  15  25   1      100.56      108.23      8.50 o 
   1  27   1      450.03      424.69     17.84 o 
   3  27   1      506.80      472.43     42.59 o 
   5  27   1       52.98       51.68      6.17 o 
   7  27   1      653.16      573.19     19.44 o 
   9  27   1       65.00       81.38      7.56 o 
  11  27   1       14.21       14.46      4.27 o 
  13  27   1       93.93      102.37      8.98 o 
   1  29   1       51.82       55.18      7.25 o 
   3  29   1      228.15      172.98     33.19 o 
   5  29   1     1032.79      888.95     29.75 o 
   7  29   1      233.01      223.84      8.67 o 
   9  29   1        2.34        4.11      2.74 o 
  11  29   1       23.14       24.14      4.19 o 
   1  31   1       65.46       81.08      8.68 o 
   3  31   1      198.85      206.80     11.62 o 
   5  31   1      322.48      322.15     12.59 o 
   7  31   1       45.52       42.05      5.54 o 
   9  31   1       31.94       38.40      5.49 o 
  11  31   1       47.03       40.30      5.30 o 
   1  33   1      144.30      164.11     11.75 o 
   3  33   1      287.40      330.07     15.10 o 
   5  33   1      256.27      255.72     13.64 o 
   7  33   1      283.80      225.10     12.96 o 
   1  35   1       18.70       26.30      6.70 o 
   3  35   1       21.43       16.95      5.93 o 
   5  35   1       50.63       42.60      7.73 o 
   2   0   2     3174.94     3323.98    105.36 o 
   6   0   2     2057.91     1959.24    106.48 o 
  10   0   2     1875.68     1933.21     88.73 o 
  14   0   2        6.75       11.60      3.89 o 
  18   0   2      891.47      846.07     56.90 o 
   0   2   2    20195.37    20605.99    561.07 o 
   2   2   2     6937.16     6429.78    154.76 o 
   4   2   2     1071.14     1217.73     27.21 o 
   6   2   2     1920.37     1694.08     48.43 o 
   8   2   2     4526.76     4810.14    119.57 o 
  10   2   2     1230.22     1195.27     42.02 o 
  12   2   2       44.70       35.15      3.38 o 
  14   2   2      202.16      202.27      8.18 o 
  16   2   2      730.73      634.93     19.99 o 
  18   2   2      405.14      493.87     16.76 o 
  20   2   2      761.04      701.88     22.36 o 
   2   4   2      561.06      969.08     22.47 o 
   4   4   2     4590.34     5057.20    107.77 o 
   6   4   2     2441.57     2905.23     61.88 o 
   8   4   2       21.52       19.98      1.67 o 
  10   4   2     1377.51     1287.94     47.37 o 
  12   4   2       50.85       62.03      3.94 o 
  14   4   2      170.02      133.69      7.01 o 
  16   4   2      666.37      629.39     18.63 o 
  18   4   2      299.18      281.36     10.56 o 
  20   4   2      198.10      222.68     12.72 o 
   0   6   2     5096.51     5819.62    206.41 o 
   2   6   2     1024.54     1175.88     22.58 o 
   4   6   2      796.80      834.06     18.18 o 
   6   6   2     9859.51    10910.11    221.74 o 
   8   6   2     2041.07     2125.72     56.22 o 
  10   6   2     1239.68     1168.69     27.74 o 
  12   6   2      419.22      408.03     16.25 o 
  14   6   2      657.44      579.55     24.39 o 
  16   6   2      699.57      616.67     22.40 o 
  18   6   2      415.83      382.80     13.56 o 
  20   6   2       43.25       69.32      8.75 o 
   2   8   2     2577.01     2714.30     67.75 o 
   4   8   2    18125.85    18824.67    416.57 o 
   6   8   2    17605.24    18204.83    424.49 o 
   8   8   2       85.62      109.82     12.68 o 
  10   8   2       24.15       34.24      4.51 o 
  12   8   2      777.03      584.17     38.92 o 
  14   8   2     1464.56     1353.28     32.11 o 
  16   8   2        7.90        0.28      2.97 o 
  18   8   2       39.21       54.60      6.73 o 
  20   8   2      116.11      136.53     10.32 o 
   0  10   2      552.76      415.33     14.35 o 
   2  10   2     2676.00     3038.95     60.24 o 
   4  10   2     5321.44     6060.98    164.49 o 
   6  10   2     1070.48      840.65     17.80 o 
   8  10   2     1560.28     1804.64     41.86 o 
  10  10   2      243.83      186.36      7.76 o 
  12  10   2      767.40      764.07     19.02 o 
  14  10   2      381.19      390.41     12.58 o 
  16  10   2       18.00       13.96      4.17 o 
  18  10   2       39.34       49.68      6.49 o 
   2  12   2      873.33      856.80     15.29 o 
   4  12   2     2350.85     3061.88     58.57 o 
   6  12   2     2121.21     2366.57     55.37 o 
   8  12   2     2332.86     1919.81     92.16 o 
  10  12   2      189.46      184.95      6.43 o 
  12  12   2     1037.14      961.59     19.92 o 
  14  12   2      547.49      532.78     23.36 o 
  16  12   2      399.32      342.83     14.50 o 
  18  12   2       31.49       26.81      5.30 o 
   0  14   2      244.66      282.70      7.15 o 
   2  14   2      521.45      437.81      6.86 o 
   4  14   2      227.62      280.98      5.69 o 
   6  14   2     1423.29     1496.31     41.38 o 
   8  14   2     2673.56     2605.59     72.29 o 
  10  14   2     1262.57     1171.88     42.44 o 
  12  14   2      144.46      101.90      6.59 o 
  14  14   2      571.26      521.38     15.98 o 
  16  14   2      775.63      661.21     22.52 o 
  18  14   2       27.99       36.65      6.24 o 
   2  16   2      756.55      687.89     17.83 o 
   4  16   2      240.56      182.52      4.98 o 
   6  16   2     1567.63     1577.81     33.34 o 
   8  16   2       33.47       48.55      4.04 o 
  10  16   2      629.79      563.11     13.06 o 
  12  16   2      523.23      527.21     18.63 o 
  14  16   2      486.45      498.75     16.47 o 
  16  16   2      386.77      434.21     24.32 o 
  18  16   2       40.87       60.44      7.54 o 
   0  18   2     3020.55     2644.75     76.95 o 
   2  18   2     1234.05     1233.19     29.29 o 
   4  18   2      414.68      436.65     13.46 o 
   6  18   2     1003.79     1048.51     25.25 o 
   8  18   2     2043.90     2168.02     67.20 o 
  10  18   2      858.41      788.35     18.97 o 
  12  18   2       98.04      107.95      7.23 o 
  14  18   2      163.58      176.12      8.74 o 
  16  18   2      161.87      177.22     10.57 o 
   2  20   2     1316.04     1265.44     37.79 o 
   4  20   2       25.98       29.68      3.04 o 
   6  20   2      428.68      399.47     13.90 o 
   8  20   2      971.36      924.51     47.52 o 
  10  20   2      150.13      202.83      8.52 o 
  12  20   2        6.39        4.43      2.90 o 
  14  20   2       59.04       82.18      7.16 o 
  16  20   2      144.80      176.79     10.99 o 
   0  22   2     5766.84     5995.04    252.94 o 
   2  22   2     1269.26     1268.05     41.41 o 
   4  22   2       79.77       97.88      5.48 o 
   6  22   2      793.71      733.68     23.07 o 
   8  22   2     1427.97     1336.71     48.89 o 
  10  22   2      168.56      159.41      7.65 o 
  12  22   2       72.56       55.41      6.05 o 
  14  22   2       13.05       16.95      4.13 o 
  16  22   2       82.94      106.84      9.59 o 
   2  24   2     1328.19     1289.76     20.71 o 
   4  24   2      746.60      683.68     12.81 o 
   6  24   2     1284.54     1416.27     47.70 o 
   8  24   2      461.31      440.41     15.96 o 
  10  24   2      120.62      141.60      7.68 o 
  12  24   2       54.59       44.37      5.57 o 
  14  24   2       13.26       11.90      4.01 o 
   0  26   2     1326.47     1226.91     28.58 o 
   2  26   2      823.43      823.15     31.17 o 
   4  26   2      125.38      110.90      7.07 o 
   6  26   2      409.42      390.83     15.60 o 
   8  26   2      100.65      103.86      7.42 o 
  10  26   2       18.97       18.77      3.95 o 
  12  26   2       44.90       49.41      6.14 o 
   2  28   2      554.10      504.26     35.93 o 
   4  28   2     1402.91     1322.30     29.36 o 
   6  28   2      110.58      101.17      8.29 o 
   8  28   2      112.84      108.56      8.76 o 
  10  28   2       14.34       17.15      4.24 o 
  12  28   2       27.18       24.99      4.96 o 
   0  30   2      137.54      150.86     15.02 o 
   2  30   2      275.40      290.60     13.41 o 
   4  30   2      204.10      181.15     11.32 o 
   6  30   2       75.30      102.52      8.69 o 
   8  30   2       13.86        9.49      4.30 o 
  10  30   2       50.02       56.25      7.29 o 
   2  32   2       89.39       91.10      9.49 o 
   4  32   2      142.85      168.89     13.94 o 
   6  32   2      202.20      193.81     12.36 o 
   8  32   2       54.10       55.46      7.23 o 
   0  34   2       65.55       86.97     13.68 o 
   2  34   2        3.26       -1.08      4.39 o 
   4  34   2       31.84       33.34      8.09 o 
   1   1   3     2705.34     3459.50     44.90 o 
   3   1   3     1649.48     1505.33     56.97 o 
   5   1   3      282.84      244.24      7.34 o 
   7   1   3     1202.78     1140.94     43.42 o 
   9   1   3     1657.51     1801.28     52.67 o 
  11   1   3      313.83      321.40      8.43 o 
  13   1   3      371.36      370.40     13.21 o 
  15   1   3       22.38       19.25      3.60 o 
  17   1   3       42.35       53.44      6.41 o 
  19   1   3       42.23       56.66      7.27 o 
   1   3   3      953.60      914.79     43.92 o 
   3   3   3     1171.56     1440.02     26.41 o 
   5   3   3      922.79      916.58     22.08 o 
   7   3   3      295.20      266.78     11.02 o 
   9   3   3     4950.53     4706.63    105.14 o 
  11   3   3     1085.12     1054.23     32.03 o 
  13   3   3      424.50      378.51     16.37 o 
  15   3   3      223.27      205.47      8.77 o 
  17   3   3       49.68       62.62      6.98 o 
  19   3   3       46.92       34.47      5.36 o 
   1   5   3     6283.40     7346.64    124.86 o 
   3   5   3      124.43      116.69      3.92 o 
   5   5   3      262.75      294.29      8.29 o 
   7   5   3      199.36      160.01      6.46 o 
   9   5   3      880.43      789.05     25.62 o 
  11   5   3     2405.53     2329.24     56.04 o 
  13   5   3      120.88      137.27      7.35 o 
  15   5   3      268.37      235.56      9.41 o 
  17   5   3       12.98       20.01      4.34 o 
  19   5   3       42.96       55.48      7.99 o 
   1   7   3        7.78        7.80      1.47 o 
   3   7   3     1885.19     1873.46     34.27 o 
   5   7   3      185.56      177.90      5.05 o 
   7   7   3      493.53      526.83     22.43 o 
   9   7   3     1048.75     1072.61     29.48 o 
  11   7   3     3017.14     2943.29     85.76 o 
  13   7   3       15.85       31.42      4.44 o 
  15   7   3       26.85       28.69      4.55 o 
  17   7   3        8.55       12.10      3.83 o 
  19   7   3        4.90        0.24      3.96 o 
   1   9   3      386.21      407.92      8.25 o 
   3   9   3     1698.28     1783.66     33.16 o 
   5   9   3      248.33      309.43      6.69 o 
   7   9   3      268.35      234.85      7.00 o 
   9   9   3      299.16      253.15      8.90 o 
  11   9   3     1749.79     1634.07     40.92 o 
  13   9   3     1016.63      875.78     26.69 o 
  15   9   3      480.89      436.36     12.76 o 
  17   9   3        3.37        4.89      3.60 o 
   1  11   3      607.03      549.97     11.61 o 
   3  11   3     4695.23     4892.74    112.25 o 
   5  11   3      435.14      405.14      8.60 o 
   7  11   3       87.37       92.82      5.04 o 
   9  11   3      232.47      214.08      7.96 o 
  11  11   3      397.64      300.86     23.47 o 
  13  11   3     1639.59     1233.14    198.57 o 
  15  11   3       57.59       88.53      8.06 o 
  17  11   3       59.07       52.01      7.07 o 
   1  13   3      805.42      870.11     18.05 o 
   3  13   3     2432.77     2366.33     61.31 o 
   5  13   3      434.98      392.59     13.14 o 
   7  13   3     1011.95      932.60     30.17 o 
   9  13   3     1350.68     1188.74     36.67 o 
  11  13   3      643.38      667.29     21.77 o 
  13  13   3      178.69      189.01      9.62 o 
  15  13   3      276.04      284.59     12.09 o 
  17  13   3       39.88       56.16      7.24 o 
   1  15   3      236.32      207.06      7.95 o 
   3  15   3     1804.32     1954.37     29.57 o 
   5  15   3      626.86      668.22     19.41 o 
   7  15   3      286.73      309.70     11.99 o 
   9  15   3      483.36      422.79     17.09 o 
  11  15   3      599.31      508.87     14.61 o 
  13  15   3       61.11       64.17      6.98 o 
  15  15   3       29.59       25.10      5.29 o 
  17  15   3       93.14      115.32      9.81 o 
   1  17   3     1451.47     1260.21     25.22 o 
   3  17   3     2427.78     2355.44     74.31 o 
   5  17   3      532.44      524.76     26.32 o 
   7  17   3      190.90      201.49      8.86 o 
   9  17   3      755.61      671.27     24.81 o 
  11  17   3      638.80      478.91     20.70 o 
  13  17   3       80.16       75.43      7.52 o 
  15  17   3       81.92       73.96      8.02 o 
   1  19   3     1634.88     1644.32     38.85 o 
   3  19   3      702.30      678.13     21.28 o 
   5  19   3       19.43        7.09      2.55 o 
   7  19   3      257.28      263.32      9.25 o 
   9  19   3      508.07      496.27     20.82 o 
  11  19   3      263.12      236.82     10.77 o 
  13  19   3      259.60      257.75     11.79 o 
  15  19   3       78.61       78.21      8.25 o 
   1  21   3     3103.42     3134.46     52.13 o 
   3  21   3      461.06      454.42     12.54 o 
   5  21   3      319.24      326.37      9.48 o 
   7  21   3      115.45      110.32      7.07 o 
   9  21   3      269.05      283.16     10.28 o 
  11  21   3      382.10      336.20     12.88 o 
  13  21   3       68.65       72.00      7.89 o 
  15  21   3      117.40      163.51     11.21 o 
   1  23   3      324.42      361.27      9.68 o 
   3  23   3       88.54      102.66      7.43 o 
   5  23   3      221.68      216.51     10.94 o 
   7  23   3      175.53      154.67      8.28 o 
   9  23   3       13.84       14.76      3.97 o 
  11  23   3      356.53      357.14     15.04 o 
  13  23   3       78.81       84.35      8.51 o 
   1  25   3      712.61      683.79     18.43 o 
   3  25   3      800.09      820.97     27.51 o 
   5  25   3      244.31      220.93     10.16 o 
   7  25   3      136.06      163.60      8.04 o 
   9  25   3      162.22      204.29      9.61 o 
  11  25   3      318.79      330.58     13.14 o 
   1  27   3       45.04       55.16      7.07 o 
   3  27   3      289.23      272.98     11.17 o 
   5  27   3      149.15      177.22      9.69 o 
   7  27   3       60.84       54.86      6.84 o 
   9  27   3       17.13       33.78      5.13 o 
  11  27   3       62.93       53.22      6.48 o 
   1  29   3      232.12      227.07     14.12 o 
   3  29   3      393.54      404.43     15.81 o 
   5  29   3      143.08      160.73     10.25 o 
   7  29   3       63.72       80.61      8.29 o 
   9  29   3        1.68        0.63      4.13 o 
   1  31   3      160.19      180.67     19.37 o 
   3  31   3      209.66      207.74     12.14 o 
   5  31   3      100.76      132.80     11.27 o 
   1  33   3        8.96       15.51      7.94 o 
   0   0   4     1109.04     1283.30     70.16 o 
   4   0   4      431.84      471.40     25.74 o 
   8   0   4     6572.95     6960.38    369.98 o 
  12   0   4      141.74      122.29      9.04 o 
  16   0   4      106.30      117.31     12.07 o 
   2   2   4      480.84      513.20     17.88 o 
   4   2   4      663.76      658.56     28.26 o 
   6   2   4     3739.10     3760.11     98.20 o 
   8   2   4     1023.11      934.75     39.57 o 
  10   2   4      575.99      588.05     17.23 o 
  12   2   4      208.51      209.72      7.06 o 
  14   2   4      106.24      121.78      6.86 o 
  16   2   4        4.58        8.72      3.56 o 
   0   4   4      389.38      325.71     12.92 o 
   2   4   4      302.93      318.34     41.91 o 
   4   4   4      787.61      711.88     19.01 o 
   6   4   4     1439.38     1326.13     41.19 o 
   8   4   4     1498.75     1460.27     30.46 o 
  10   4   4      911.44      915.18     29.65 o 
  12   4   4        9.24       19.72      3.57 o 
  14   4   4       69.01       73.38      6.71 o 
  16   4   4       76.44       65.45      6.37 o 
   2   6   4      117.29      112.97      4.32 o 
   4   6   4      468.34      497.91     18.29 o 
   6   6   4     2134.64     2085.28     58.93 o 
   8   6   4      221.41      203.93      7.38 o 
  10   6   4      928.73      975.41     26.62 o 
  12   6   4       70.95       55.69      5.76 o 
  14   6   4      234.30      212.17      9.44 o 
  16   6   4      118.08      118.25      8.56 o 
   0   8   4      396.11      368.73     25.10 o 
   2   8   4      178.97      181.47     19.64 o 
   4   8   4      351.39      363.21      8.39 o 
   6   8   4      784.58      857.13     22.00 o 
   8   8   4     1158.92     1065.89     22.59 o 
  10   8   4      391.53      379.14     11.29 o 
  12   8   4      154.97      162.23      8.36 o 
  14   8   4      167.76      152.82      8.90 o 
  16   8   4       18.48       19.75      4.49 o 
   2  10   4       71.48       79.90      4.65 o 
   4  10   4       39.72       30.64      3.19 o 
   6  10   4     2575.94     2594.19     62.88 o 
   8  10   4      328.37      333.66     10.33 o 
  10  10   4      360.73      321.66     10.59 o 
  12  10   4      107.99      107.24      7.59 o 
  14  10   4       46.50       46.64      5.80 o 
  16  10   4       88.87       82.39      8.51 o 
   0  12   4     1584.02     1324.22    109.47 o 
   2  12   4       37.76       37.33      3.64 o 
   4  12   4      139.18      156.35      5.83 o 
   6  12   4      870.12      939.48     33.27 o 
   8  12   4      142.07      148.87      7.78 o 
  10  12   4       65.44       51.36      5.58 o 
  12  12   4      139.00      137.50      8.43 o 
  14  12   4       53.56       56.90      7.15 o 
  16  12   4       56.88       63.29      7.67 o 
   2  14   4      649.62      652.72     26.37 o 
   4  14   4     2139.59     1971.21     71.09 o 
   6  14   4     1049.95      966.41     23.43 o 
   8  14   4       31.30       19.97      4.01 o 
  10  14   4      131.95      123.12      7.90 o 
  12  14   4       26.43       29.54      4.84 o 
  14  14   4       84.81       97.32      8.97 o 
   0  16   4      688.37      671.53     18.71 o 
   2  16   4     1119.69     1180.99     21.74 o 
   4  16   4      654.22      589.55     70.12 o 
   6  16   4      313.48      289.19      9.27 o 
   8  16   4      174.62      170.14      8.33 o 
  10  16   4      255.20      222.29     10.11 o 
  12  16   4       38.95       32.99      5.72 o 
  14  16   4      116.32      159.20     11.10 o 
   2  18   4        8.02        8.92      2.83 o 
   4  18   4      955.80      959.41     19.95 o 
   6  18   4      635.31      559.91     25.22 o 
   8  18   4      127.61      124.94     11.54 o 
  10  18   4      342.16      285.01     12.01 o 
  12  18   4       59.41       51.17      6.85 o 
  14  18   4       73.85      110.08      9.73 o 
   0  20   4       66.87       64.25     10.17 o 
   2  20   4      775.54      750.20     17.99 o 
   4  20   4      191.86      206.84      7.94 o 
   6  20   4       84.99       71.47      6.26 o 
   8  20   4      161.09      148.34      9.72 o 
  10  20   4      400.39      428.60     16.03 o 
  12  20   4       69.46       43.70      6.74 o 
   2  22   4      131.09      104.40      7.85 o 
   4  22   4       88.57       92.08      7.64 o 
   6  22   4       96.60      100.42      7.46 o 
   8  22   4      238.49      250.33     13.74 o 
  10  22   4       94.77       95.60      8.84 o 
  12  22   4      153.47      167.15     11.41 o 
   0  24   4       41.25       33.45      8.50 o 
   2  24   4       27.33       28.03      5.02 o 
   4  24   4       27.23       32.21      6.00 o 
   6  24   4      108.31      123.41      9.19 o 
   8  24   4       70.73       70.03      7.43 o 
  10  24   4       55.92       26.31      5.52 o 
   2  26   4      289.08      335.08     14.37 o 
   4  26   4       73.19       73.05      8.43 o 
   6  26   4       16.38       38.05      6.55 o 
   8  26   4       59.12      107.39     10.80 o 
   0  28   4      225.43      249.19     26.42 o 
   2  28   4       21.31       22.35      5.68 o 
   4  28   4      103.02       99.22      9.91 o 
   6  28   4      157.37      164.52     12.28 o 
   2  30   4       79.94       85.26     11.12 o 
   1   1   5      245.25      243.91     10.67 o 
   3   1   5      103.13       85.13      4.81 o 
   5   1   5     1512.71     1372.84     33.01 o 
   7   1   5      272.52      269.42      8.26 o 
   9   1   5       54.59       49.50      4.65 o 
  11   1   5      389.64      436.07     13.91 o 
  13   1   5       14.31       10.72      3.35 o 
  15   1   5       23.23       32.44      5.60 o 
   1   3   5       25.89       30.95      4.30 o 
   3   3   5      202.51      200.08      7.68 o 
   5   3   5      835.23      721.74     44.20 o 
   7   3   5     2365.58     2393.06     60.14 o 
   9   3   5      367.45      377.97     12.44 o 
  11   3   5       99.28       81.90      6.41 o 
  13   3   5      143.69      151.03      9.26 o 
  15   3   5      156.94      192.75     10.44 o 
   1   5   5        3.68        7.59      2.92 o 
   3   5   5      335.03      299.46     10.46 o 
   5   5   5      558.93      569.13     30.57 o 
   7   5   5       64.64       61.87      5.92 o 
   9   5   5      444.26      430.27     12.55 o 
  11   5   5      247.65      237.04     11.84 o 
  13   5   5       26.09       50.90      5.75 o 
  15   5   5        5.88        6.93      3.59 o 
   1   7   5      461.52      430.44     12.25 o 
   3   7   5      981.23     1014.77     16.95 o 
   5   7   5      479.97      476.92     12.93 o 
   7   7   5      722.64      685.28     15.70 o 
   9   7   5      429.42      466.62     17.52 o 
  11   7   5      119.77      124.75      8.44 o 
  13   7   5        5.15        4.47      3.56 o 
   1   9   5      333.76      293.62     11.93 o 
   3   9   5      620.39      600.83     14.82 o 
   5   9   5      554.27      555.07     13.26 o 
   7   9   5      416.57      389.99     12.96 o 
   9   9   5      311.61      308.97     14.05 o 
  11   9   5      192.44      208.30      9.55 o 
  13   9   5       91.45       96.82      8.17 o 
   1  11   5        0.28        3.30      2.50 o 
   3  11   5      698.22      595.10     24.72 o 
   5  11   5      581.39      633.02     15.86 o 
   7  11   5      353.09      376.51     16.36 o 
   9  11   5      165.71      167.70      8.96 o 
  11  11   5       56.11       73.81      7.15 o 
  13  11   5       59.38       67.65      7.15 o 
   1  13   5      225.00      224.66      7.91 o 
   3  13   5       78.99       78.60      6.94 o 
   5  13   5      366.85      348.72     18.00 o 
   7  13   5      684.64      662.74     21.77 o 
   9  13   5        7.37        1.21      3.11 o 
  11  13   5      166.87      181.64      9.75 o 
  13  13   5      139.82      140.05      9.53 o 
   1  15   5      161.04      135.84     35.78 o 
   3  15   5      280.22      263.52     14.57 o 
   5  15   5      132.40      147.71      9.09 o 
   7  15   5      143.47      155.95      8.98 o 
   9  15   5       57.58       76.50      7.17 o 
  11  15   5       56.12       73.79      7.32 o 
   1  17   5       17.06       14.74      4.46 o 
   3  17   5       96.72      108.38      8.08 o 
   5  17   5      340.78      317.71     13.31 o 
   7  17   5      218.77      203.12     14.64 o 
   9  17   5        1.86        3.21      3.31 o 
  11  17   5       24.14       28.57      5.94 o 
   1  19   5      190.11      197.40     11.01 o 
   3  19   5       16.07       25.25      5.71 o 
   5  19   5        4.69        9.58      3.91 o 
   7  19   5       78.31       81.27      7.34 o 
   9  19   5        5.69        5.00      3.92 o 
   1  21   5       21.39       18.36      5.18 o 
   3  21   5      201.99      208.85     17.33 o 
   5  21   5      197.86      192.65     11.56 o 
   7  21   5       58.19       74.27      7.80 o 
   9  21   5       20.73       23.14      6.42 o 
   1  23   5      235.49      289.05     13.69 o 
   3  23   5       19.06       30.48      6.94 o 
   5  23   5       10.35        3.55      6.23 o 
   7  23   5       58.09       75.34      9.34 o 
   1  25   5       47.14       62.65      8.32 o 
   3  25   5       14.96       17.47      6.53 o 
   2   0   6       82.44       74.09     11.60 o 
   6   0   6       15.93       17.85      7.11 o 
  10   0   6      227.72      222.00     12.48 o 
   0   2   6      249.77      251.80     17.64 o 
   2   2   6      109.78      104.08      9.34 o 
   4   2   6       38.57       37.42      6.51 o 
   6   2   6       10.05       10.60      3.93 o 
   8   2   6       39.38       55.96      5.28 o 
  10   2   6      303.48      327.94     10.52 o 
   2   4   6      300.56      328.49     14.01 o 
   4   4   6      278.95      293.59     13.53 o 
   6   4   6       93.28       91.35      8.05 o 
   8   4   6      303.78      313.13     11.53 o 
  10   4   6      281.56      285.30     10.58 o 
   0   6   6      770.87      722.93     28.61 o 
   2   6   6      141.78      132.45     10.26 o 
   4   6   6      100.80       86.94      8.92 o 
   6   6   6       19.65       32.95      5.41 o 
   8   6   6       26.61       38.74      5.45 o 
  10   6   6       84.66       72.64      7.26 o 
   2   8   6      612.54      542.03     17.96 o 
   4   8   6       96.81      103.70     11.18 o 
   6   8   6       77.20       81.76      8.86 o 
   8   8   6       89.20      111.10      9.11 o 
  10   8   6      178.93      198.43     10.09 o 
   0  10   6     1841.41     1649.86     43.28 o 
   2  10   6      138.07      186.00     11.36 o 
   4  10   6      214.02      210.48     11.68 o 
   6  10   6       25.94       33.29      6.27 o 
   8  10   6       29.83       25.88      5.42 o 
   2  12   6      132.64      147.89     12.91 o 
   4  12   6       32.56       30.96      6.05 o 
   6  12   6       52.03       66.36      7.23 o 
   8  12   6        2.84        3.59      3.89 o 
   0  14   6      680.08      705.04     29.13 o 
   2  14   6      433.40      429.40     19.36 o 
   4  14   6       81.90       67.67      8.46 o 
   6  14   6        2.32        4.21      3.82 o 
   8  14   6       18.12        9.12      4.43 o 
   2  16   6       76.90       81.14     13.07 o 
   4  16   6       91.31      128.22     10.76 o 
   6  16   6       32.17       37.95      6.20 o 
   0  18   6       59.64       64.87     17.90 o 
   2  18   6      227.98      247.50     19.09 o 
   4  18   6       41.42       25.66      7.15 o 
   1   1   7       29.62       25.85      6.54 o 
   3   1   7       97.07      114.99     11.11 o 
   1   3   7       12.11        8.05      4.82 o 
   3   3   7      125.30      145.04     12.02 o 
   1   5   7      125.42      108.42     10.86 o 
                                                 
